# Supplementary material for: Impact of a Breathing Intervention on Engagement of Abdominal, Thoracic, and Subclavian Musculature during Exercise, a Randomized Trial
Source: J Clin Med. 2021 Aug 10;10(16):3514. doi: 10.3390/jcm10163514 (PMC8397177; doi:10.3390/jcm10163514)
Supplement: Supplementary file 1 [file jcm-10-03514-s001.zip]

Archive with 1 entries (1 files):
- jcm-1307116-supplementary file.pdf
